# Supplementary material for: IRL790 modulated striatal D1 neurons synaptic plasticity ameliorating levodopa-induced dyskinesia in mouse
Source: Front Aging Neurosci. 2024 May 30;16:1401991. doi: 10.3389/fnagi.2024.1401991 (PMC11169859; doi:10.3389/fnagi.2024.1401991)
Supplement: Supplementary file 1 [file Data_Sheet_1.ZIP]

Archive with 20 entries (18 files):
- RAW DATA/
- RAW DATA/AIMs day7.xlsx
- RAW DATA/AIMs1-7.xlsx
- RAW DATA/Dendritic Spine Density of D1 MSNs.xlsx
- RAW DATA/Gait Analysis.xlsx
- RAW DATA/LTPLTD.xlsx
- RAW DATA/openfield.xlsx
- RAW DATA/Rotarod Test.xlsx
- RAW DATA/script files/
- RAW DATA/script files/AIMs-1day.prism
- RAW DATA/script files/AIMs-7day.prism
- RAW DATA/script files/Dendritic Spine Density.prism
- RAW DATA/script files/EPSCs.prism
- RAW DATA/script files/Gait Analysis.prism
- RAW DATA/script files/LTPLTD.prism
- RAW DATA/script files/open field.pzfx
- RAW DATA/script files/Rotarod Test.prism
- RAW DATA/script files/TH.prism
- RAW DATA/sEPSC.xlsx
- RAW DATA/TH+ cells relative immunofluorescence density.xlsx
