# Supplementary material for: IRL790 modulated striatal D1 neurons synaptic plasticity ameliorating levodopa-induced dyskinesia in mouse
Source: Front Aging Neurosci. 2024 May 30;16:1401991. doi: 10.3389/fnagi.2024.1401991 (PMC11169859; doi:10.3389/fnagi.2024.1401991)
Supplement: Supplementary file 1 [file Data_Sheet_1.ZIP › RAW DATA/AIMs day7.xlsx]

## Sheet: Sheet1
times（mins）	LID+IRL790						LID
0	0	0	0	0	0		0	0	0	0	0
20	4	4	4	5	6		9	8	9	10	9
40	5	4	5	5	6		10	10	11	10	10
60	5	5	4	4	5		12	11	12	9	9
80	5	4	4	4	5		12	12	11	9	9
100	4	3	3	3	4		9	10	10	9	4
120	1	2	0	1	2		5	4	4	8	2
140	0	0	0	0	0		3	3	2	3	2
160	0	0	0	0	0		2	0	2	1	0
180	0	0	0	0	0		0	0	0	0	0
