# Supplementary material for: IRL790 modulated striatal D1 neurons synaptic plasticity ameliorating levodopa-induced dyskinesia in mouse
Source: Front Aging Neurosci. 2024 May 30;16:1401991. doi: 10.3389/fnagi.2024.1401991 (PMC11169859; doi:10.3389/fnagi.2024.1401991)
Supplement: Supplementary file 1 [file Data_Sheet_1.ZIP › RAW DATA/AIMs1-7.xlsx]

## Sheet: Sheet1
DAYS	LID+IRL790						LID
1	17	14	14	15	16		25	21	20	23	20
2	18	17	17	16	18		28	27	25	26	23
3	22	17	16	20	23		31	32	35	30	28
4	23	18	16	23	23		35	42	43	33	34
5	24	18	17	21	25		39	55	50	45	39
6	23	20	19	22	27		50	56	53	50	43
7	24	22	20	22	28		62	58	61	59	45
