# Supplementary material for: IRL790 modulated striatal D1 neurons synaptic plasticity ameliorating levodopa-induced dyskinesia in mouse
Source: Front Aging Neurosci. 2024 May 30;16:1401991. doi: 10.3389/fnagi.2024.1401991 (PMC11169859; doi:10.3389/fnagi.2024.1401991)
Supplement: Supplementary file 1 [file Data_Sheet_1.ZIP › RAW DATA/Dendritic Spine Density of D1 MSNs.xlsx]

## Sheet: Sheet1
TOTAL				Stubby				Mushroom				Thin
SHAM	LID	LID+TRL790		SHAM	LID	LID+TRL790		SHAM	LID	LID+TRL790		SHAM	LID	LID+TRL790
15.1	4	11.75		1.3	0.1	0.75		7.3	2.7	6.5		6.5	1.2	4.5
13.4	4.9	10.86		1.5	0.3	0.86		4.5	1.8	5.8		7.4	2.8	4.2
15.1	5.5	10.83		0.8	0.5	0.83		6.4	1.5	4.3		7.9	3.5	5.7
14.1	4.3	14.55		0.7	0.5	0.95		5.8	0.7	8.1		7.6	3.1	5.5
10.55	4.03	12.4		0.85	0.33	1.1		3.2	2.5	7.2		6.5	1.2	4.1
12.77	8.4	10.76		0.87	0.5	0.56		3.5	3.8	5.8		8.4	4.1	4.4
12.9	6.3	11.43		1.2	0.3	0.63		4.4	2.3	5.4		7.3	3.7	5.4
14.6	6.1	9.95		1.6	0.6	0.95		4.7	3.2	6.2		8.3	2.3	2.8
13.5	5.35	13.35		1.1	0.45	0.75		5.3	2.4	6.9		7.1	2.5	5.7
14.1	6.13	8.58		0.9	0.43	0.78		7.1	3.1	4.5		6.1	2.6	3.3
