# Supplementary material for: IRL790 modulated striatal D1 neurons synaptic plasticity ameliorating levodopa-induced dyskinesia in mouse
Source: Front Aging Neurosci. 2024 May 30;16:1401991. doi: 10.3389/fnagi.2024.1401991 (PMC11169859; doi:10.3389/fnagi.2024.1401991)
Supplement: Supplementary file 1 [file Data_Sheet_1.ZIP › RAW DATA/Gait Analysis.xlsx]

## Sheet: Sheet1
	SHAM	PD	LID	LID+IRL790
Ratio a/b	0.56	0.4	0.46	0.44
	0.38	0.35	0.47	0.38
	0.85	0.29	0.62	0.7
	0.52	0.35	0.45	0.48
	0.58	0.34	0.45	0.56
		0.36
		0.28
		0.33
		0.37
		0.27
