# Supplementary material for: IRL790 modulated striatal D1 neurons synaptic plasticity ameliorating levodopa-induced dyskinesia in mouse
Source: Front Aging Neurosci. 2024 May 30;16:1401991. doi: 10.3389/fnagi.2024.1401991 (PMC11169859; doi:10.3389/fnagi.2024.1401991)
Supplement: Supplementary file 1 [file Data_Sheet_1.ZIP › RAW DATA/LTPLTD.xlsx]

## Sheet: Sheet1
LID	TIME(MINS)	5	10	15	20	25	30	35	40	45	50	55	60	65
		SHAM
	amplitude(pA)	-104.088	-166.145	-172.084	-164.091	-175.664	-165.863	-163.116	-171.955	-151.367	-163.692	-168.07	-166.145	-162.8
		-89.8977	-150.017	-156.074	-149.36	-144.066	-146.332	-148.339	-158.457	-144.947	-139.911	-148.398	-146.966	-151.367
		-66.4933	-110.227	-100.673	-98.0201	-110.227	-105.239	-106.342	-105.016	-118.326	-111.072	-102.856	-96.8698	-107.745
		-120.521	-193.305	-206.498	-194.855	-202.519	-183.528	-198.799	-199.409	-211.592	-183.164	-203.376	-191.11	-186.509
		-140.17	-225.196	-203.587	-236.147	-219.973	-235.267	-218.741	-216.628	-236.218	-226.84	-212.754	-221.217	-218.189
		-115.157	-186.286	-202.496	-180.007	-202.789	-172.084	-174.068	-202.895	-194.89	-183.375	-195.066	-176.767	-188.622
		-156.074	-273.837	-250.831	-244.739	-259.376	-226.405	-250.831	-236.147	-248.753	-264.799	-228.213	-236.218	-254.047
		-180.007	-283.609	-264.799	-297.629	-257.31	-281.419	-297.546	-305.669	-298.391	-290.879	-280.609	-277.076	-299.859
SHAM		-112.434	-179.925	-185.653	-183.775	-189.69	-193.305	-177.518	-192.343	-176.309	-186.286	-162.8	-177.507	-180.394
		-39.1569	-66.1958	-64.8547	-60.9731	-61.2671	-63.3567	-64.326	-61.0729	-65.7545	-62.3705	-63.7829	-63.6222	-63.9728
		LID
	amplitude(pA)	-123.737	-166.145	-158.527	-166.872	-161.638	-158.598	-166.919	-120.521	-118.326	-117.516	-132.423	-120.944	-122.892
		-63.6644	-84.2168	-75.578	-87.5385	-82.55	-86.4939	-83.7355	-63.6409	-69.5918	-58.7816	-63.0892	-66.4696	-64.1339
		-90.3086	-121.542	-118.326	-121.636	-110.227	-117.575	-117.798	-89.0761	-84.7332	-94.7923	-92.1161	-91.9753	-92.2335
		-195.418	-253.237	-247.474	-248.753	-270.879	-264.799	-259.376	-189.69	-208.74	-186.286	-202.789	-199.456	-194.855
		-188.11	-260.291	-250.476	-225.196	-238.037	-253.26	-257.281	-190.686	-178.115	-195.253	-200.71	-188.646	-180.844
		-209.888	-288.171	-269.934	-270.129	-269.592	-276.322	-270.876	-206.012	-208.621	-198.065	-211.05	-207.555	-212.031
		-218.359	-282.898	-280.408	-288.171	-269.934	-285.573	-276.322	-219.973	-206.012	-225.196	-232.735	-216.628	-226.56
D3		-190.686	-253.26	-250.831	-242.72	-250.831	-244.739	-254.047	-188.11	-209.888	-180.844	-195.253	-205.27	-188.646
		-138.873	-180.394	-177.518	-183.375	-179.925	-189.69	-180.394	-126.498	-149.381	-126.821	-134.457	-131.908	-134.337
		-149.273	-217.727	-184.253	-175.725	-212.745	-197.251	-208.725	-143.753	-165.273	-150.725	-163.725	-146.726	-149.628
		LID+IRL790
	amplitude(pA)	-160.594	-208.74	-206.012	-218.189	-211.05	-218.224	-206.454	-144.641	-158.32	-164.747	-168.78	-162.736	-175.697
		-149.381	-194.89	-195.418	-189.556	-202.496	-206.012	-191.199	-144.641	-158.32	-137.88	-160.81	-140.752	-152.684
		-156.561	-222.872	-202.563	-200.028	-216.452	-198.799	-209.867	-171.138	-147.765	-167.907	-159.194	-150.613	-157.614
		-174.68	-226.56	-236.218	-216.628	-225.032	-231.168	-227.757	-189.556	-164.747	-180.58	-179.156	-164.747	-180.58
		-162.736	-212.754	-214.621	-222.872	-212.666	-202.12	-211.264	-158.457	-154.865	-144.947	-148.398	-163.692	-168.07
		-129.395	-171.138	-166.145	-169.83	-180.206	-168.07	-181.685	-126.821	-129.036	-128.641	-143.863	-134.457	-113.633
		-141.278	-183.587	-183.776	-170.91	-186.122	-192.155	-185.253	-140.656	-149.321	-130.914	-138.993	-147.418	-141.051
		-134.301	-174.068	-160.393	-176.767	-177.507	-172.084	-164.4	-127.411	-128.291	-139.911	-138.139	-122	-137.364
		-106.632	-137.047	-150.017	-137.74	-131.25	-138.479	-140.686	-99.2995	-105.462	-105.884	-103.431	-115.626	-116.859
		-117.427	-153.022	-149.36	-155.205	-151.391	-156.074	-152.036	-122.141	-118.573	-107.105	-108.384	-111.79	-118.707
