# Supplementary material for: IRL790 modulated striatal D1 neurons synaptic plasticity ameliorating levodopa-induced dyskinesia in mouse
Source: Front Aging Neurosci. 2024 May 30;16:1401991. doi: 10.3389/fnagi.2024.1401991 (PMC11169859; doi:10.3389/fnagi.2024.1401991)
Supplement: Supplementary file 1 [file Data_Sheet_1.ZIP › RAW DATA/openfield.xlsx]

## Sheet: Sheet1
	SHAM	PD
diatance（cm）	5481	793
	2682	1285
	3472	1356
	2568	786
	2092	998
		1441
		1171
		1364
		1044
		808
