# Supplementary material for: IRL790 modulated striatal D1 neurons synaptic plasticity ameliorating levodopa-induced dyskinesia in mouse
Source: Front Aging Neurosci. 2024 May 30;16:1401991. doi: 10.3389/fnagi.2024.1401991 (PMC11169859; doi:10.3389/fnagi.2024.1401991)
Supplement: Supplementary file 1 [file Data_Sheet_1.ZIP › RAW DATA/Rotarod Test.xlsx]

## Sheet: Sheet1
	SHAM	PD	LID	LID+IRL790
TIME(S)	86	22	77	80
	118	27	63	87
	95	41	75	83
	111	32	76	66
	125	35	87	73
		21
		31
		24
		33
		30
