# Supplementary material for: IRL790 modulated striatal D1 neurons synaptic plasticity ameliorating levodopa-induced dyskinesia in mouse
Source: Front Aging Neurosci. 2024 May 30;16:1401991. doi: 10.3389/fnagi.2024.1401991 (PMC11169859; doi:10.3389/fnagi.2024.1401991)
Supplement: Supplementary file 1 [file Data_Sheet_1.ZIP › RAW DATA/sEPSC.xlsx]

## Sheet: Sheet1
	SHAM	LID	LID+IRL790
EPSC amplitude(pA)	13.918	18.038	21.487
	14.33	19.187	16.058
	16.048	19.413	16.168
	14.377	19.894	17.09
	19.041	20.451	16.349
	14.324	20.483	20.764
	16.248	30.298	17.72
	15.383	20.82	17.852
	17.244	24.434	18.312
	20.895	27.168	19.268
