# Supplementary material for: IRL790 modulated striatal D1 neurons synaptic plasticity ameliorating levodopa-induced dyskinesia in mouse
Source: Front Aging Neurosci. 2024 May 30;16:1401991. doi: 10.3389/fnagi.2024.1401991 (PMC11169859; doi:10.3389/fnagi.2024.1401991)
Supplement: Supplementary file 1 [file Data_Sheet_1.ZIP › RAW DATA/TH+ cells relative immunofluorescence density.xlsx]

## Sheet: Sheet1
	SHAM	PD
TH+ fluorsence(right/left)	1	0.48
	0.92	0.53
	0.95	0.55
	0.88	0.36
	1.08	0.52
		0.6
		0.44
		0.38
		0.42
		0.51
